# Supplementary material for: Evaluation of Phytochemistry and Pharmacological Properties of Alnus nitida
Source: Molecules. 2022 Jul 18;27(14):4582. doi: 10.3390/molecules27144582 (PMC9320741; doi:10.3390/molecules27144582)
Supplement: Supplementary file 1 [file molecules-27-04582-s001.zip]

Archive with 1 entries (1 files):
- molecules-1740704-supplementary.pdf
